# Supplementary material for: Extracellular sombrero vesicles are hallmarks of eosinophilic cytolytic degranulation in tissue sites of human diseases
Source: J Leukoc Biol. 2024 Mar 25;116(2):398–408. doi: 10.1093/jleuko/qiae079 (PMC11271979; doi:10.1093/jleuko/qiae079)
Supplement: qiae079_Supplementary_Data [file qiae079_supplementary_data.zip]

Archive with 4 entries (4 files):
- Figure_S1.pdf
- Movie_S1.mp4
- Movie_S1_legend.pdf
- Table_S1.pdf
